# Supplementary material for: Metabolomics Analysis Unveils the Underlying Mechanism of Low-Temperature Combined with Nitrogen Modified Atmosphere in Delaying Quality Deterioration of Rice
Source: Foods. 2026 Jul 1;15(13):2326. doi: 10.3390/foods15132326 (PMC13361427; doi:10.3390/foods15132326)
Supplement: Supplementary file 1 [file foods-15-02326-s001.zip]

Archive with 1 entries (1 files):
- foods-4370205-supplementary.pdf
